# Supplementary material for: The Association between Idiopathic Pulmonary Fibrosis and Obstructive Sleep Apnea: A Systematic Review and Meta-Analysis
Source: J Clin Med. 2022 Aug 26;11(17):5008. doi: 10.3390/jcm11175008 (PMC9457448; doi:10.3390/jcm11175008)
Supplement: Supplementary file 1 [file jcm-11-05008-s001.zip]

Archive with 1 entries (1 files):
- jcm-1792591-supplementary.pdf
